# Supplementary material for: Application of CRISPR/CasΦ2 System for Genome Editing in Plants
Source: Int J Mol Sci. 2022 May 20;23(10):5755. doi: 10.3390/ijms23105755 (PMC9147844; doi:10.3390/ijms23105755)
Supplement: Supplementary file 1 [file ijms-23-05755-s001.zip]

Archive with 1 entries (1 files):
- ijms-1733666-supplementary.xlsx
