# Supplementary material for: Application of CRISPR/CasΦ2 System for Genome Editing in Plants
Source: Int J Mol Sci. 2022 May 20;23(10):5755. doi: 10.3390/ijms23105755 (PMC9147844; doi:10.3390/ijms23105755)
Supplement: Supplementary file 1 [file ijms-23-05755-s001.zip › ijms-1733666-supplementary.xlsx]

## Sheet: Sheet1
Supplementary Table S1 The gene-specific primers used in this study
Primer names	Primer sequences (5'-3')
HSBS-F	CCCAAGCTTACTAGTAGAGACC AACCCAGTGGACATAAGCCTG
HSBS-R	CCCAAGCTTGGCGCGCCCGAGACCGGCTTATTATGCACGCTTA
U6P-F	TTCAGAGGTCTCTTAGTCGACTTGCCTTCCGCACAATAC
gRNA1-R	GTCCCCTCGTGAGGGGCAATCGTTGAGCGTTCCGACAATCACTACTTCGACTCTA
gRNA3-R	GTCCCCTCGTGAGGGGCAATCGTTGAGCGTTCCGACATTACAATCACTACTTCGACTCTA
U6T-R	AGCGTGGGTCTCGCGCCTATTGGTTTATCTCATCGGAAC
AtBRI1-F	CTGCGAATTCAATCTCCGTTTTTTTTGCAAAATTTTCCAGATCG
gRNA-AtBRI1-R	CGGAGATTGAATTCGCAGGTCCCCTCGTGAGGGGCAATC
gRNA-AtPDS1-F	CAGTTGACAATCCAGCCATTTTTTTTGCAAAATTTTCCAGATCG
gRNA-AtPDS1-R	TGGCTGGATTGTCAACTGGTCCCCTCGTGAGGGGCAATC
gRNA-AtPDS2-F	CACCAGCAGAGGAATGGATTTTTTTTGCAAAATTTTCCAGATCG
gRNA-AtPDS2-R	TCCATTCCTCTGCTGGTGGTCCCCTCGTGAGGGGCAATC
gRNA-BSD5-R	GGAGGATCAGGATCTGGTGGGTTTTAGAGCTAGAAATAG
gRNA-BSD5-F	CCACCAGATCCTGATCCTCCGGCTTATTATGCACGCTTA
gRNA-NtPDS-F	GTAGTAGCGACTCCATGGTTTTTTTTGCAAAATTTTCCAGATCG
gRNA-NtPDS-R	CCATGGAGTCGCTACTACGTCCCCTCGTGAGGGGCAATC
AtBRI1-F	CTGGCTTCAAGTGCTCTGCTTC
AtBRI1-R	GTAATTCGCCGGAAAACTCG
AtPDS1-F	ACGTGTTCCTCCACTTGT
AtPDS1-R	TCCATGGAAGCTAAGTACTTCT
AtPDS2-F	ACTAATGGGACATAGCTTTAG
AtPDS2-R	AGCCTAGAAACTGGAAAGG
AtBSD5-F	GTAACGTTACCTTTAATTTCGTCAG
AtBSD5-R	GCAAGATCAGCTTCTCCAACTAAT
NtPDS-F	ATGCCCCAAATTGGACTTGTTTC
NtPDS-R	CTGGAGCGTGGACAACATAAAT
